# Supplementary material for: Comprehensive insights into a decade-long journey: The evolution, impact, and human factors of an asynchronous telemedicine program for diabetic retinopathy screening in Pennsylvania, United States
Source: PLoS One. 2024 Jul 12;19(7):e0305586. doi: 10.1371/journal.pone.0305586 (PMC11244789; doi:10.1371/journal.pone.0305586)
Supplement: S3 File — (XLSX) [file pone.0305586.s003.xlsx]

## Sheet: VTDR
Link article Dropbox	Pubmed Link	Study	PMID	What years were analyzed	Number of years analyzed	Aim	Population Evaluated	City/State	Method of imaging	Research method (case series, case-control, cross-sectional, etc.)	The course of action with non-gradable/indeterminate images	Diabetic retinopathy rates (include degrees of severity, number of people and percentage)	Other findings (include number of people and percentage)	Nongradable images (include number of people and percentage)	Referral Rate	Follow Up Rate	if followed-up, what were the findings if the exams were nongradable initially	Main Contribution
https://www.dropbox.com/scl/fi/53y2ajhj3y6npl0cdew27/2012-Ophdiat-five-year-experience-of-a-telemedical-screening-programme-for-diabetic-retinopathy-in-Paris-and-the-surrounding-area.pdf?rlkey=z9id0h90mxur7loofsqqx4ckb&dl=0	https://pubmed.ncbi.nlm.nih.gov/22765981/	Schulze-Döbold, C et al(2)	22765981	2004-2009	5	Describe 5 years of experience with the ophthalmological diabetes telemedical network Ophdiat(®), designed to screen for diabetic retinopathy.	38,596 patients	Paris	Non-mydriatic funduscopic camera between Photos were taken by trained orthoptists and nurses, and interpreted by an average of seven certified ophthalmologists.	Cross- sectional	Referred to an ophthalmologist	No DR:75.72% (36,281) Mild NPDR: 12.45% (5967)Moderate NPDR: 9.11% (4366) Severe NPDR: 2.34% (1122) Proliferative DR: 0.31% (149) Macular Edema (CME, DME): 3.57% (1711) Panretinal photocoagulation (PRP): not reported	Not Reported	Overall, 9.94% of the photographs were not gradable, but the annual rates of such photographs decreased from 12.00% (2004) down to 10.00% (2005), 9.70% (2006), 8.20%, 8.60% (2008) and 8.25% in 2009.	13,726 (26.55%) were referred to an ophthalmologist because of unreadable photographs(9.94%), advanced stages of retinopathy (14.71%) or concomitant eye diseases (1.90%).	Not reported	Not reported	Telemedicine is a screening method that is well adapted for diabetic patients. In view of the increasing number of such patients and the decreasing number of ophthalmologists, expansion of the Ophdiat® screening network is desirable.
https://www.dropbox.com/scl/fi/uaauht9kg6tpn0ybu0dxo/2016-Snapshot-of-Teleretinal-Screening-for-Diabetic-Retinopathy-at-the-West-Los-Angeles-Medical-Center.pdf?rlkey=mdxc76lol7p2x7axjpbhykrcy&dl=0	https://pubmed.ncbi.nlm.nih.gov/26985625/	Tsui, I et al(3)	26985625	2012	1	To provide a snapshot of teleretinal screening at The West Los Angeles Veterans Affairs Medical Center	516 patients 120 patient charts were reviewed for data analysis.	Los Angeles	Images were obtained at the primary care clinic by an experienced and certified ophthalmic technician. At least six images per eye were taken without dilation with a TRC-NW8 nonmydriatic camera (Topcon, Oakland, NJ).	Prospective cohort	Not Specified	No DR: 86.7 (104) 15% (18/120) of patients with varying stages of nonproliferative DR Macular Edema (CME, DME): Panretinal photocoagulation (PRP):	AMD 10.0% (12)	5% (6/120)	55.8% (67/120) of the patients were referred to an eye clinic for further ophthalmic evaluation.	Of patients referred, 76.1% (51/67) made it to eye clinic and the remaining 23.9% (16/67) did not follow up with eye clinic 37.5% (45/120) of them were lost to follow-up, defined as no teleretinal screening or eye clinic appointment within 2 years.	Not reported	High rate of referral to eye clinic and a lack of VA follow-up, indicating that further measures for streamlining the referral system and tracking patient compliance can be targeted.
https://www.dropbox.com/scl/fi/ofd7fzmf0iarxw9u3qhz4/2017-Implementation-and-Evaluation-of-a-Large-Scale-Teleret-DR-screen-program.pdf?rlkey=3rgv5zmy67j4unqcusg9ipcgq&dl=0	https://pubmed.ncbi.nlm.nih.gov/28346590/	Daskivich, L et al(4)	28346590	2013-2015	3	To determine whether a primary care-based teleretinal DR screening (TDRS) program reduces wait times for screening and improves timeliness of needed care in the Los Angeles County safety net.	21 222 patients	Los Angeles	Non-mydriatic camera in primary care clinics.	Cross sectional	Referred to an ophthalmologist	No DR: 14 334 (67.5%) Mild NPDR: 2728 (12.9% Moderate NPDR: 2766 (13.0%) Severe NPDR: 804 (3.8%) Proliferative DR: 590 (2.8%) Macular Edema (CME, DME): Panretinal photocoagulation (PRP):	(68.8%) did not require referral (19.6%) were referred for treatment or monitoring of DR (11.6%) were referred for other ophthalmologic conditions ungradable photographs owing to the presence of cataracts and/or other eye problems (1040 [4.9%])	None especified (included in the 11.6% referred for other conditions or ungradable)	the 6627 patients (31.2%) were referred, and 4160 (19.6%) were referred for DR (moderate NPDR, severe NPDR, and proliferative DR, as well as clinically significant macular edema),	Not reported	Not reported	Teleretinal DR screening programs have the potential to maximize access and efficiency in the safety net, where the need for such programs is most critical.
https://www.dropbox.com/scl/fi/0cq5e3hjj6a46megxk1e5/2017-Eye-Disease-in-Patients-with-Diabetes-Screened-with-Telemedicine.pdf?rlkey=x1ew7fqgs0a5bzj5ze0lq9cmj&dl=0	https://pubmed.ncbi.nlm.nih.gov/27328169/	PArk, D et al(5)	27328169	2017	2	To determine the prevalence of eye diseases detected by telemedicine in a population with a high prevalence of minority and American Indian/Alaskan Native (AI/AN) ethnicities.	820 eyes from 424 patients	Pendleton, OR; Wichita, KS	Nonmydriatic cameras to detect eye disease. Two trained readers graded the images	Prospective Cohort	Excluded 99 (10.7%) eyes due to poor quality images- and were referred to a local eye care provider.	No DR: Mild NPDR: 18.4% (14.7, 22.1%) Moderate NPDR: 4.0% (2.1, 5.9%) Severe NPDR: 0% Proliferative DR: 2.1% (0.8, 3.5%) Macular Edema (CME, DME): 0.7% (0, 1.5%) Panretinal photocoagulation (PRP): Not reported	Gluacomatose features: 10.4% (7.5, 13.3%) Glaucoma 2.8% (1.3, 4.4%) ARMD 5.7% (3.5, 7.9%)	0.107	Not reported	Not reported	Not reported	Diabetic retinopathy screening program needs to detect and report other eye disease, including glaucoma and macular disease.
https://www.dropbox.com/scl/fi/ta10r3x8656zc8bex6qpe/2019-Toronto-tele-retinal-screening-program-for-detection-of-diabetic-retinopathy-and-macular-edema.pdf?rlkey=ihc4frx49psen5zzg26ee1r6s&dl=0	https://pubmed.ncbi.nlm.nih.gov/30975344/	Felfeli et al(6)	30975344	2013-2017	5	Show the Results of the Toronto Tele-Retinal screening program for patients with diabetes mellitu	775 patient screens, consisting of 566 first-time screens and 209 re-screens were completed over the 48-month study period in Toronto	Ontario, Toronto	Monoscopic colour fundus photographs were graded for presence or absence of DR and DME alone and in combination with OCT scans.	Cross-sectional	Advised to return for re-screening within 12 months.	No DR: 548 (70.7%) Mild NPDR: 117 (15.1%) Moderate NPDR: 64 (8.3%) Severe NPDR: 19 (2.5%) Proliferative DR: 2 (0.3%) Macular Edema (CME, DME):35 (4.5%) Panretinal photocoagulation (PRP):	ARMD148 (19.1%) Hypertensive retinopathy 15 (1.9%)	2.8% (22 of 775)	46.1% (357 of 775)	52.8% (209 of 396) return for annual re-screening within 12 months	Not specified	Tele-retinal screening programs may circumvent low rates of DR screening for patients with diabetes mellitus and increase the rate of detection of DME with monoscopic colour fundus photographs and adjunct OCT.
https://www.dropbox.com/scl/fi/f8ks0fkxv731mvx2it69d/2021-Telemedical-Diabetic-Retinopathy-Screening-in-a-Primary-Care-Setting-Quality-of-Retinal-Photographs-and-Accuracy-of-Automated-Image-Analysis.pdf?rlkey=g2zjd45p1zys5qoz07vy4xnek&dl=0	https://pubmed.ncbi.nlm.nih.gov/34151725/	Wintergerst et al(7)	34151725	2018	1	Assessed the feasibility, achieved image quality, and possible barriers of telemedical diabetic eye disease (DED) screening in a point-of-care general practice setting and the accuracy of an automated algorithm for detection of DED.	75 patients (147 eyes)	Bonn, Germany	Non-mydriatic camera (CenterVue, Italy) by medical assistants. Images were quality assessed and double graded by two graders All images were also graded automatically using a commercially available artificial intelligence (AI) algorithm (EyeArt version 2.1.0, Eyenuk Inc.)	Prospective Cohort	Non-evaluable patients were refered to the eye care provider, 12 (16%) for manual telemedical assessment and 27 (36%) for the artificial intelligence (AI)	No DR: 57 (76%) Mild NPDR: 1 (1.3%) Moderate NPDR:4 (5.3%) Severe NPDR: 1 (1.3%) Proliferative DR: - Macular Edema (CME, DME): 1 (1.3%) Panretinal photocoagulation (PRP): not reported		Non-evaluable 12 (16%)	Referrals(include non evaluable and DED) was 18 (24%) for manual telemedical assessment and 31 (41%) for the artificial intelligence (AI) algorithm, resulting in a relative increase of referrals by 72% when using AI.	Not reported	Not reported	Image quality in a telemedical GP-based DED screening was sufficient and that it would be accepted by medical assistants and patients in most cases. However, good image quality and integration into existing workflow remain challenging.
https://www.dropbox.com/scl/fi/q4pr2jsawvrip7dlowxgh/2023-Findings-from-a-Statewide-Teleretina-Diabetic-Retinopathy-Screening-Program-in-Arkansas.pdf?rlkey=hyrtwz68x39n4ns14e5zlrswg&dl=0	https://pubmed.ncbi.nlm.nih.gov/37007984/	Shirey m, et al (8)	37007984	2019-2022	3	Analyze the results of a statewide, multiclinic teleretina program designed to screen rural Arkansans	668 patients	Arkansas	Non midiratic fundus camera	cross-sectional retrospective	Poor images that could not be interpreted, so they were left out from the study and recommended a new screen in a year	No DR: 542 (84%) some level of DR: 103 (16%) Mild NPDR: not specified Moderate NPDR:not specified Severe NPDR: not specified Proliferative DR: not specified Macular Edema (CME, DME): 23 (3.6%) Panretinal photocoagulation (PRP): not specified	Prevalence rates of DR by ethnicity: 40% in other25% in American Indian patients, 19.2% in Black or African American patients, 16.7% in patients who did not have an ethnicity on file, 14.7% in White patients, 8.7% in Hispanic or Latino patients, and 0% in Asian patients	23 (3.4%)	95 (15%) had evidence of DR with the recommendation of scheduling a comprehensive eye exam	Not reported	Not reported	JEI teleretina program identifies DR and other nondiabetic ocular pathologies, allowing for an appropriate triage for eye care for patients in a predominantly rural state.
https://www.dropbox.com/scl/fi/itovdextk3hbwv9qjr68a/2020-Implementation-and-sustainment-of-a-statewide-telemedicine-diabetic-retinopathy-screening-network-for-federally-designated-safety-net-clinics.pdf?rlkey=fqhzmttcq95zarpwqgefdkpz6&dl=0	https://pubmed.ncbi.nlm.nih.gov/33147290/	Bastos de carvallo a	33147290	2014-2019	5	implemented and assessed the longitudinal performance of an FDSC-based telemedicine DR screening (TDRS) network of 22 clinical sites	13,923Patients	Kentucky	nFP camera (Centervue DRS® desktop nonmydriatic autofocus camera; Centervue S.p.A, Padova, Italy)	Cross sectional	Referral for dilated ocular examination by an eye care specialist within three months was recommended.	No DR: 8221 (59.05%) Mild NPDR: 1523 (10.94%) Moderate NPDR: 411 (2.95%) Severe NPDR: 238 (1.71%) Proliferative DR: 104 (0.75%) Macular Edema (CME, DME): 536 (3.85%) Panretinal photocoagulation (PRP): Not specified	AMD suspect (5.0%; 530/10,540) glaucomatous findings (2.5%; 268/10,540)	(59.3%; 3383/5709)	41.0% (5709 of 13,923 exams). diabetic pathology (28.1%; 1604/5709) and non-diabetic pathology (14.2%; 808/5709), with 86 overlapping.	Not reported	Not reported	large TDRS networks in FDSCs can increase screening access and compliance for otherwise unscreened populations, but outcomes can vary greatly among clinics.
https://www.dropbox.com/scl/fi/dfojz8g0cj5y3r2qq7ie0/2020-Nonmydritic-Retinal-Diabetic-screening-in-the-primary-care-setting...-ocular-diagnoses.pdf?rlkey=5txy3kewjtq7d9a0mq3ksk6ww&dl=0	https://pubmed.ncbi.nlm.nih.gov/32083513/	David Gu et al	32083513	2017-2019	2	To study the rates and severity of DR, rates of nondiabetic ocular disease, and rates of referral to eye care providers in the context of nonmydriatic retinal screening performed in primary care and endocrinology clinics.	324 patients	Chicago, Illinois	the Eidon Confocal Scanner Centervue, Inc., Fremont, CA) and the Topcon NW400 (Topcon Medical systems, Inc., Oakland, NJ) retinal camera.	Retorspective Cross-sectional	Patients with one eye deemed ungradable or with a missing image were excluded from the study. repeat imaging and/or ocular examination within 3 months were recommended for these patients.	No DR: 71 (24,1%) Mild NPDR: Moderate NPDR:20 (6.8%) Severe NPDR: 3 (1.0%) Proliferative DR: 2 (0.6%) Macular Edema (CME, DME): 13 (4.4%) Panretinal photocoagulation (PRP):	Nondiabetic ocular diseases were suspected in 106 (36.1%) glaucoma suspect (10.9%) macular degeneration suspect (8.8%) hypertensive retinopathy (5.4%)	9,3%(30)	70 (23.8%) for DR, 66 (22,4%) for non diabetic eye disease, 21 (7,1% ) for both	Not reported	Not reported	One-third of patients were found to have some degree of DR. Suspected nondiabetic disease or other pathologies were found in one-third of the study population. Referral for examination by an eye care provider was recommended for approximately half of the patients.
https://www.dropbox.com/scl/fi/j5bazbz7q0fan9dtmn648/2018-Use-of-telehealth-screen-to-detect-DR-and-other-ocular-findings-in.....pdf?rlkey=zmrc9u4d2y0gobhep43d456xd&dl=0	https://pubmed.ncbi.nlm.nih.gov/30481134/	Xinxiao Gao et al	30481134	2012-2017	5	To determine the incidence of diabetic retinopathy (DR) and other ocular findings in previously diagnosed diabetes using telehealth retinal screening with nonmydriatic fundus photography (nFP) in primary care physicians’ offices	9946 patients	Philadelphia	Nonmydriatic camera with autofocus (model AFC-210; NIDEK, Japan) by trained technicians.	Retorspective Cross-sectional	1,364 (13.7%) patients had ungradable images for DR and were excluded	No DR: 6,355 (83.4%) Mild NPDR: 475 (37.4%) Moderate NPDR: 712 (56.1%) Severe NPDR: 33 (2.6%) Proliferative DR: 19 (1.5%) Macular Edema (CME, DME): 34(2,6%) Panretinal photocoagulation (PRP): 30 (2.4%)	Hypertensive retinopathy (709, 9.3%), increased or asymmetric cup-to-disc ratio (562, 7.4%), age-related cataract (379, 5.0%), cotton-wool spots (221, 2.9%), choroidal nevus (74, 1.0%), age-related macular degeneration (AMD) (66, 0.9%), and epiretinal membrane (48, 0.6%).	1,364 (13.7%)	Referrals were for re-evaluation of DR within 12 months (6,658 patients, 87.3%) glaucoma specialist for glaucomatous findings (429, 5.6%) a retina specialist for DR evaluation (966, 12.7%).	Not reported	Not reported	WEH Telehealth Screening Program has been successful in identifying DR and other eye pathologies in primary care ettings using nFP. Approximately one in six patients with diabetes required a referral for a complete dilated examination.
https://www.dropbox.com/scl/fi/ylphntelykskwf0h6owis/2017-Tele-ophthalmology-for-diabetic-retinopathy-screening-8-years-of-experience.pdf?rlkey=zk057gskyggb7djvcxe1mn9ve&dl=0	https://pubmed.ncbi.nlm.nih.gov/27756515/	A Pareja-Ríos et al	27756515	2007-2015	8	To describe the results of a diabetic retinopathy screening program implemented in a primary care area.	from 7,173 patients in 2007 to 42,339 diabetic patients in 2015	Spain	Topcon TRC-NW6S y	Retorspective Cross-sectional	not stated	No DR: 54-68% Mild NPDR: Moderate NPDR: Severe NPDR: Proliferative DR: Macular Edema (CME, DME): Panretinal photocoagulation (PRP):		9-15%	25- 35%	Not reported	Not reported	Teleophthalmology for diabetic eye disease screening is valuable, promoting regular exams, reducing specialist workload, and facilitating early detection. However, initial results may be modest, improving over time.
https://www.dropbox.com/scl/fi/psu5tmxpdqmdrvmx33mya/2015-Diabetes-eye-screening-in-urban-settings-serving-minority-populations-detection-of-diabetic-retinopathy-and-other-ocular-findings-using-telemedicine.pdf?rlkey=ojsym6t028x7honsalsgbk2ir&dl=0	https://pubmed.ncbi.nlm.nih.gov/25393129/	Owsley, C., et al	25393129	2011-2013	3	To examine the rate and types of DR identified through a telemedicine screening program using a non-mydriatic camera, as well as the rate of other ocular findings.	1,894 patients	Birmingham, Alabama; Miami, Florida; Winston-Salem, North Carolina; Philadelphia, Pennsylvania	Non-mydriatic camera with auto-focus (Model AFC-230, Nidek Inc., Fremont, CA).	Cross- sectional	Refer to eye care provider	No DR: DR (background, pre-proliferative, proliferative, and/or maculopathy): 21,7% Background DR (of the DR rate): 94,1 % Proliferative DR (of the DR rate: 0-11,4% depending on site Macular Edema (of the DR rate :9,3 %	Almost half of participants (44.2%) had ocular findings besides DR with 30% of other findings being cataract	12% had at least one ungradable image in one or both eyes.	Not reported, but stated that patients with DR or other ocular findings and non-gradable were referred	Not reported	Not reported	In a US urban clinic/pharmacy DR telemedicine program, primarily serving minority populations, 1 in 5 diabetes patients screened positive for DR. Most cases were in the early background stage, highlighting the public health potential for early intervention to prevent vision loss. Additionally, other ocular conditions were frequently detected, showcasing an often overlooked benefit of DR screening…
https://www.dropbox.com/scl/fi/bbx4npw23r0y5r0ejayby/2008-OPHDIAT-a-telemedical-network-screening-system-for-diabetic-retinopathy-in-the-Ile-de-France.pdf?rlkey=kkvkqslkxxutyo2cwtnqlperj&dl=0	https://pubmed.ncbi.nlm.nih.gov/18468470/	Massin, P., et al.	18468470	2004-2006	2	The study describes the development of two pilot studies into a regional telemedical network able to carry out DR screening in the Paris region.	13,777 patients, The number of patients screened each year progressively increased during this period (772 in 2004, 5471 in 2005 and 9064 in 2006).	Paris, France	Non-mydriatic camera (model CR-DGI, Canon, Tokyo, Japan or model TRC-NW6, Topcon, Rotterdam, The Netherlands)	Retorspective Cross-sectional	Patients were recommended to consult an ophthalmologist for further fundus eye examination in cases of moderate non-proliferative DR, or worse.	No DR: Mild NPDR: 10.8 % (1484) Moderate NPDR: 10.1 %(1398) Severe NPDR: 2.9 % (394) Proliferative DR: 0,5 % (74) Macular Edema (CME, DME):3,4% (479) Panretinal photocoagulation (PRP):		The average rate of non-gradable photos decreased progressively from 12.2% in September 2004 to 9% in December 2005 and 8% a year later	3478 patients (25.2%) were referred to an ophthalmologist for either DR, cataract and/or non-gradable photographs.	Not Reported	Not reported	Fundus photography combined with telemedicine has the potential to improve the regular annual evaluation for diabetic retinopathy. The organization of the network around a central reading centre serves to guarantee quality control.
https://www.dropbox.com/scl/fi/2dvbe22214bqbql85wj5l/2011-Teleretinal-screening-for-diabetic-retinopathy-in-six-Los-Angeles-urban-safety-net-clinics-initial-findings.pdf?rlkey=jroj0j3zqwvkln4b46y203pit&dl=0	https://pubmed.ncbi.nlm.nih.gov/22195163/	Ogunyemi, O., et al.	22195163	2011	1	To present initial results of a teleretinal screening project for diabetic retinopathy involving six Los Angeles safety net clinics.	1,943 patients	Los Angeles, California	Canon CR-DGi nonmydriatic retinal cameras for image capture while two clinics used new Canon CR-1 Mark II nonmydriatic retinal cameras	Retorspective Cross-sectional	Recommended for referral to specialty care.	No DR: Mild NPDR: 19 (1.0%) Moderate NPDR: 22 (1.1%) Severe NPDR: 28 (1.4%) Proliferative DR: 17 (0.9%) Macular Edema (CME, DME): 52 (2.7%) Panretinal photocoagulation (PRP):	Macular edema and other conditions 11 (0.6%) Other conditions 138 (7.1%)	50 (2.6%)	416 (21.4%)	Not Reported	Not Reported	Demonstrated both the feasibility and the challenges of utilizing teleretinal screening in the safety net setting as a means of identifying and increasing timely treatment for diabetic patients with retinopathy.
https://www.dropbox.com/scl/fi/su1cbiahljvv0m2hzfwlw/2019-Teleophthalmology-a-strategy-for-timely-diagnosis-of-sight-threatening-diabetic-retinopathy-in-primary-care-Concepcion-Chile.pdf?rlkey=bq2nc9tzhtjr78gw6hmxhm6n7&dl=0	https://pubmed.ncbi.nlm.nih.gov/31544045/	Avendano-Veloso, A., et al.	31544045	2014-2015	1	To estimate the prevalence of diabetic retinopathy (DR) in a diabetic population of the public health system.	7382 patients	Concepcion, Chile	Canon CR-2 Digital Non-Mydriatic Retinal Camera and Kowa	Cross- sectional	For those who did not produce complete vascular visualisation in the photograph, the technologist proceeded to dilate the pupils with tropicamide 1% and the retina was re-photographed after 15-20min. If a patient had non-gradable images after dilatation, they were referred to an ophthalmologist from the UAPO for further examination.	No DR: 5776 (85.1) Mild NPDR: 491 (48.7) Moderate NPDR: 311 (30.8) Severe NPDR: 160 (15.9) Proliferative DR: 46 (4.6) Macular Edema (CME, DME): Panretinal photocoagulation (PRP):		0.091	17.8% were referred for fluorescein angiography, 4.3% for panretinal photocoagulation, 1.2% for vitrectomy, 0.4% for cataract surgery, and 76.3% remained in primary health care to continue with their usual controls according to the Guidelines by MINSAL, Chile.	Not reported	Not reported	The use of telemedicine allowed an increased screening coverage for DR in diabetic patients. The different types of DR were detected in a timely manner, decreasing waiting times due to the lack of specialists in ophthalmology in the public health system.
https://www.dropbox.com/scl/fi/482wrh3rn9whw5ncwbb5o/2017-A-decade-long-telemedicine-screening-program-for-diabetic-retinopathy-in-the-north-east-of-Italy.pdf?rlkey=5a5s8lmj08lechu28ui32g48d&dl=0	https://pubmed.ncbi.nlm.nih.gov/28551296/	Vujosevic, S., et al.	28551296	2005-2015	10	To describe a decade long telemedicine screening for diabetic retinopathy (DR) and report about prevalence/incidence of DR and maculopathy, rate of progression to STDR and optimal screening interval in patients with no DR at first examination.	9347 patients	Padova, Italy	Non-mydriatic fundus cameras (AFC –230, Nidek , Gamagori, Japan).	Cohort study	Exams with non-gradable images, were treated according to the last observation carried forward (LOCF) method, thus in these cases we considered the last observation available for evaluation of disease progression	No DR: 6679 (72.5%, 71.5 to 73.4) Mild NPDR: 1152 (12.5%, 11.8 to 13.2) Moderate NPDR: 1040 (11.3%, 10.6 to 11.9) Severe NPDR: 261 (2.8%, 2.5 to 3.2) Proliferative DR: 87 (0.9%, 0.7 to 1.1) Macular Edema (CME, DME): Panretinal photocoagulation (PRP):	The incidence of STDR in patients with type 1 and type 2 DM and duration>10 years was 8.21% and 8.15%;in type 1 DM with duration<10 years was 5.5% and in type 2 DM and duration<10 years was 1.91%.In patients with no DR at first screening, the best (sensitivity-specificity) follow-up interval is 2.5 years during the follow-up period was: 0.6% in patients with no DR at the first examination; 5.5% i…	128 patients (1.3%)	Not reported, but stated patients with STDR(sight threatening DR) were reffered for consult	3958 patients were screened at least two times during the follow-up accounting for 7997 examinations.	Not reported	Screening every 2.5-year in patients without DR at the first examination seems to be adequate. Duration of disease is a relevant risk factor for progression to STDR, however patients with type 1 DM and duration<10 years have greater incidence of STDR than patients with type 2 DM and similar disease duration.
https://www.dropbox.com/scl/fi/y49o5vp5mth1zz48mn0nz/2023-Prevalence-of-diabetic-retinopathy-and-vision-threatening-diabetic-retinopathy-in-adults-with-diabetes-in-China.pdf?rlkey=gt9pltjihflqm7rejjeuj3b4v&dl=0	https://pubmed.ncbi.nlm.nih.gov/37463878/	Hou, X., et al.	37463878	2018-2020	2	To Report the distributions of any DR and VTDR nationwide as well as potentially associated factors regarding demographics, geographical regions, socio-economic status, lifestyle factors, and clinical characteristics among Chinese adults with diagnosed diabetes, based on the national survey of diabetic complications in China	50,564 participants	China	Non-mydriatic retinal camera.	Cross- sectional	not mentioned, but seems excluded since " Finally, a total of 50,564 participants with gradable photographs were included in this study analysis."	Any DR: 16.3% Mild NPDR: Moderate NPDR: Severe NPDR: 2.3% Proliferative DR: 0.64% Macular Edema (CME, DME): DME 0.75% CSME 0.54% Panretinal photocoagulation (PRP):	VTDR was 3.2%	ungradable photos 1570 (3.01%)	Not reported	Not Reported	Not Reported	The participants with VTDR had significantly higher proportions of visual impairment and blindness than those with non-VTDR The likelihoods of diabetic retinopathy and VTDR were also associated with education levels, household income, and multiple dietary intakes.
https://www.dropbox.com/scl/fi/7sqizbl2pja9g76qsljhc/2005-A-telemedicine-program-for-diabetic-retinopathy-in-a-Veterans-Affairs-Medical-Center-the-Joslin-Vision-Network-Eye-Health-Care-Model.pdf?rlkey=sle8buah0jwlqy4ein73wbbo0&dl=0	https://pubmed.ncbi.nlm.nih.gov/15808153/	Cavallerano, A.A., et al.	15808153	2001-2002	1	To extend access to diabetic eye care and characterize the extent of diabetic retinopathy {DR) and other ocular findings using the Joslin Vision Network (JVN).	1219 patients	Togus, Maine	JVN protocol imaging. Digital video retinal Images were transmitted to the Joslin Diabetes Center for grading and recommended treatment plan.	Retrospective case series	Referred for prompt comprehensive retinal evaluation	No DR: 1536 eyes (60,3 % ) Mild NPDR: 389 (16.0%) Moderate NPDR: 105 (4.3%) Severe NPDR: 35 (1.4%) Very severe20 (0.8%) Proliferative DR: 21 (0.9%) Macular Edema (CME, DME): DME: 34 (1.4%) CSME: 16 (0.7%) Panretinal photocoagulation (PRP): 6 patients (0,5%)	23 eyes (0.9%) in 21 asymptomatic patients with suspected retinal emboli, 32 eyes (1.3%) in 20 patients with suspected renal disease or hypertension, and 7 eyes (0.3%) in 6 patients with either branch or central retinal vein occlusion.	320 eyes (13.1%)	679 patients identified with no DR in either eye, 392 (57.7%) had at least one referable nondiabetic ocular finding	Not reported	Not reported	In a non-ophthalmic setting, JVN identifies the severity of DR and nondiabetic ocular conditions, permitting appropriate triage for eye care.
	https://pubmed.ncbi.nlm.nih.gov/24551394/	Ogunyemi et al	24551394	2010-2011	1	To assess diabetic patient retinal screening compliance, referral, image quality, and telemedicine acceptance in inner-city clinics, addressing multiple objectives.	2,732 patients	Los angeles	Retinal camerafor the screening program by EyePACS staff (per MOU with EyePACS).	Cohort	Advised to return for re-screening	No DR: Mild NPDR: 246 (9%) Moderate NPDR:247 (9%) Severe NPDR: 115 (4.2%) Proliferative DR: 48 (1.8%) Macular Edema (CME, DME): 97 (3.5%)	Patients with other conditions recommended for referral 10.3% Insufficient for any Interpretation 8% 4% 5% 13% 11% Insufficient for full Interpretation 20% 11% 25% 36% 21%	Not especified between 10-13 %	38% 1035 patients	Not reported	Not reported	Ophthalmology had a rapid turnaround time for appointments than previously existed with the previous Referral Processing System (RPS). In addition, the FQHCs continue to employ a patient navigator located in the County health facility to help their patients navigate the diabetic retinopathy treatment process.
	https://pubmed.ncbi.nlm.nih.gov/17327323/	Taylor C, et al	17327323	2003-2004	1	To evaluate the impact of a telemedicine, digital retinal imaging strategy on diabetic retinopathy screening rates in an inner-city primary care clinic.	495 patients	Nashville, Tennessee	Canon CR6-45NM with Canon EOS D-30 camera back	Retrospective Cohort	Referred as non urgent (8 weeks)	No DR: 104 (51.7%) Mild NPDR: Moderate NPDR: Severe NPDR: Proliferative DR: Macular Edema (CME, DME):		1(0,5%)	75 (37.3%) positive non urgent referral in 8 weeks 22 (11%) positive urgent refferal 7-30 dias	Not Reported	Not reported	Digital imaging technology in the primary care visit can significantly improve screening rates over conventional methods, increase access to recommended diabetic eye care, and Focus specialty care on medically indigent patients with greatest need.
	https://www.ncbi.nlm.nih.gov/pmc/articles/PMC6957819/	Mamillapally C et al	31956513	2016-2018	2	We evaluate a teleretinal DR screening (TDRS) program in a private practice vertically integrated system to increase compliance with retinal screening.	153 patients	Springfield (Massachusetts)	Topcon TRC-NW400 series automated retinal camera.	Retrospective repeat pre-post intervention longitudinal study	Not Stated	No DR: 85 (55.56%) Mild NPDR: 13 (8.5%) Moderate NPDR:5 (3.27%) Severe NPDR: 1 (0.65%) Proliferative DR: Macular Edema (CME, DME): 1 (0.65%)	AMD 6 (3.92%) ERM 3 (1.96%) Choroidal Lesion/Nevus 4 (2.61%) Hypertensive retinopathy 10 (6.54%) Glaucoma suspect 7 (4.58%) Scars 2 (1.31%) Peripapillary atrophy 2 (1.31%)	Poor quality images 23 (15.03%)	53 (34,6%)	Not Reported	Not Reported	TDRS as an adjunct tool in a private practice endocrinology office significantly improved screening rates and can increase access to recommended diabetic eye care. However, the improvement in screening rates was smaller than other types of practice settings.

## Sheet: Follow up
Link article Dropbox	Pubmed Link	Study	PMID	What years were analyzed	Number of years analyzed	Aim	Population Evaluated	City/State	Method of imaging	Research method (case series, case-control, cross-sectional, etc.)	The course of action with non-gradable/indeterminate images	Diabetic retinopathy rates (include degrees of severity, number of people and percentage)	Other findings (include number of people and percentage)	Nongradable images (include number of people and percentage)	Referral Rate	Follow Up Rate	if followed-up, what were the findings if the exams were nongradable initially	Main Contribution
https://www.dropbox.com/scl/fi/nhlnts49k0hf7n96754e0/2019-Compliance-to-follow-up-care-after-urban-DR-tele-screen.pdf?rlkey=dkds65jmiiggk9fl15inn2czz&dl=0	https://pubmed.ncbi.nlm.nih.gov/31712019/	Boucher, M.C. et al	31712019	2014-2017	3	To better understand the possible factors of non-compliance to follow-up care in diabetics after tele-screening for DR.	1185 patients	Canada	Two-field imaging of the fundi of each eye was performed in all with a nonmydriatic camera, and the data and images were analyzed by retina specialists located at university centres	Retorspective Cross-sectional	Not Specified	No DR: Mild NPDR: 57.1 % non compliants 45.3 % Compliants Moderate NPDR: 0 % non Compliants 34.0 %Compliants Severe NPDR: 42.9% non Compliants 20.8% compliants Proliferative DR: Macular Edema (CME, DME): 85.7% non Compliants 86.8 % Compliants Panretinal photocoagulation (PRP): not reported	Glaucoma 20% non compliant 18.6% Compliant BVO/CVO 20% non compliant 18.6% Compliant_x000D_	Insufficient image quality 0% non compliant 29.4% compliant	Follow-up care was recommended to 148 of the 1185 screened persons with diabetes;	91.9% (n = 136) complied to the follow-up care recommendation (compliants)	not reported	An increase in the number of recall letters and a greater flexibility in the organization of follow-up care appointments as well as the addition of multilingual members to the recalling team may have further improved compliance to follow-up care. It has a high level of satisfaction.
https://www.dropbox.com/scl/fi/xi7v6bdm5me3d3c0kvgqk/2016-Reasons-for-poor-FU-of-DR-patients-after-screen-in-Tanzania-a-cross-sect-study.pdf?rlkey=qhuiuhhkm1022mx7x8pfyr202&dl=0	https://pubmed.ncbi.nlm.nih.gov/27435362/	Mtuya, C., et al.	27435362	2013	1	To assess the proportion of patients not presenting for follow-up and the reasons for poor follow-up of diabetic patients after screening for retinopathy in Kilimanjaro Region of Tanzania.	1106 patients	Kilimanjaro, Tanzania	Topcon retinal camera. The images are stored on a laptop and later reviewed and graded by an ophthalmology resident at the tertiary ophthalmology referral hospital, Kilimanjaro Christian Medical Centre (KCMC).	Retorspective Cross-sectional	Not Specified	No DR: Mild NPDR: Moderate NPDR: Severe NPDR: Proliferative DR: Macular Edema (CME, DME): Panretinal photocoagulation (PRP):	Not reported	Not reported	420 had retinopathy requiring further assessment and were recommended to attend a follow-up appointment at KCMC	203 participants included in the analysis 50 (24.6 %) did attend the recommended referral appointment after being screened and 153 (75.4 %) did not.	Not reported	In settings like Kilimanjaro Region, the reasons for poor compliance are likely to be related to a combination of financial, educational and health system factors.
https://www.dropbox.com/scl/fi/i5w7mzfosrfu1xb1dkste/2019-Automated-remind-improve-retinal-screen-rates-in-low-income-Minor....-African-American-Diparity.pdf?rlkey=wt5lczgz22396c0a2ymv105b8&dl=0	https://pubmed.ncbi.nlm.nih.gov/31820116/	Christina Mehranbod et al	31820116	2017	1	To evaluated show rates for Prescheduled teleretinal DR screening appointments in diabetic patients (n = 301) in a large safety-net clinic in South Central Los Angeles.	301 patients	Los Angeles	DR Screening clinic, images are obtained after dilation, and uploaded into a web-based system for remote reading	Cohort	Not reported	No DR: Mild NPDR: Moderate NPDR: Severe NPDR: Proliferative DR: Macular Edema (CME, DME): Panretinal photocoagulation (PRP):	Not reported	Not reported	Not reported	Not reported	Not reported	failed attendance to pre-existing appointments can account for much of the low DR screening rates reported in minority populations and that there is a significant racial disparity in the show-rate between low-income African American and Latino patients attending a large urban safety-net clinic. Automated appointment reminders added on to usual care are an effective mechanism to improve attendance…
https://www.dropbox.com/scl/fi/ovfmr3g7q5bejorv6yrwn/2020-Follow-up-compliance-for-patien-diag-with-DR-after-Teleret-imag-in-prim-Care.pdf?rlkey=volazs7ym9jdyu1d499z8tx0j&dl=0	https://pubmed.ncbi.nlm.nih.gov/32543302/	Stebbins, K., S. et al	32543302	2015-2017	2.5	To assess the rate of eye specialist follow-up compliance after referral for diabetic retinopathy (DR) from a teleretinal imaging program in a large primary care group practice.	3,360 patients	Tennessee	RetinaVue 100 Imager (Welch Allyn), a handheld retinal camera, to capture nonmydriatic 45 macula-centered retinal images	Retrospective chart review	Not specified	No DR: not reported Mild NPDR: 45 (40.9%) Moderate NPDR: 26 (23.6%) Severe NPDR: 12 (10.9%) Proliferative DR: 27 (24.5%) Macular Edema (CME, DME): not reported Panretinal photocoagulation (PRP): not reported	9 (33.3%) followed up after 1 year, 4 (14.8%) were deceased or left the practice, 4 (14.8%) had a subsequent teleretinal examination that no longer documented referable DR, and 3 (11.1%) had a significant acute health issue that impacted follow-up (e.g., hospitalization). No specific reason was determined in 7 (25.9%) of the referred Patients who did not obtain an eye examination.	Not specified	110 (3.3%) patients were referred for follow-up eye examinations for VTDR.	83 patients attended followup examinations within 1 year.		Evaluating patients for DR in the primary care setting is an effective method of detecting vision-threatening retinopathy. However, assuring patient follow-up and treatment for VTDR detected in primary care telemedical networks remains a challenge.
https://www.dropbox.com/scl/fi/vz971xhv7yxqj5rugild5/2020-Factors-Associated-with-Adherence-to-Screening-Guidelines-for-Diabetic-Retinopathy-Among-Low-Income-Metropolitan-Patients.pdf?rlkey=ve8kpvjczxqjfhinplg5uacsu&dl=0	https://pubmed.ncbi.nlm.nih.gov/32636560/	Jessica Kuo et al	32636560	2016-2017	2	To 1) determine the rate of adherence to recommended eye screenings; and 2) identify factors associated with adherence to recommended eye care guidelines in a primary care medicine clinic serving predominantly high-risk, low-income patients with diabetes.	981 patients	Missouri	Not specified	Retorspective Cross-sectional	Not specified	No DR: Mild NPDR: Moderate NPDR: Severe NPDR: Proliferative DR: Macular Edema (CME, DME): Panretinal photocoagulation (PRP):	Not reported	Not reported	Not reported	330 (33,9%) were adherent within a two-year period		Multivariate analyses identified older age, female gender, primary language other than English, and attendance at ancillary diabetes clinic visits as factors associated with improved diabetic retinopathy screening adherence. Factors not associated with adherence included race and insurance status.
https://www.dropbox.com/scl/fi/612h6p3sf3cblotocb7tw/2022-Factors-Associated-with-Ophthalmology-Referral-and-Adherence-in-a-Teleretinal-Screening-Program-Insights-from-a-Federally-Qualified-Health-Center.pdf?rlkey=776qmlkdw9rrf84lweo5dshw6&dl=0	https://pubmed.ncbi.nlm.nih.gov/36119392/	Ailin Song et al	36119392	2015-2019	4	To evaluate a teleretinal screening program in a population of uninsured and underinsured patients seen in a Federally Qualified Health Center (FQHC).	1107 patients (3130 TRIs were graded in 2216 eyes )	Durham, North Carolina	Nonmydriatic fundus camera (Canon CR-2 AF; Tokyo, Japan).	Retrospective chart review	Not specified	No DR: Mild NPDR: Moderate NPDR: Severe NPDR: Proliferative DR: Macular Edema (CME, DME): Panretinal photocoagulation (PRP):	In bivariate analyses, diagnosis of moderate-to-severe non-proliferative diabetic retinopathy (NPDR) or proliferative diabetic retinopathy (PDR) based on TRI, history of diabetic nephropathy, diabetic neuropathy, or hypertension, and older age were associated with greater odds of attending an ophthalmology visit	Not reported	A recommended follow-up for dilated fundus examination was made in 388 of the TRIs (12.4% of TRIs)	396 follow-up visits with ophthalmology occurred during the study period, regardless of follow-up recommendations after TRI.	Not reported	In an FQHC catering to uninsured and underinsured patients, only 49% of recommended dilated fundus examinations (DFE) were completed within a year. Factors such as less severe diabetic retinopathy, lack of insurance coverage, and Hispanic ethnicity correlated with lower DFE adherence, emphasizing the need for enhanced system-level initiatives to ensure sight-saving care for underserved population…
https://www.dropbox.com/scl/fi/yxvtwobnjuzfqxtv6mank/2016-Patients-adherence-to-recomm-follow-up-eye-care-after-DR-screen-in-a-publicly....pdf?rlkey=ru26c029coiqeopcxr1055l15&dl=0	https://pubmed.ncbi.nlm.nih.gov/27632231/	Zachary Keenum et al	27632231	2012	between January 26 and July 24	To assess the rate of adhering to recommended follow-up eye care in a DR screening program administered in a safety-net health care facility and to examine factors associated with follow-up eye care use.	949 adults with diabetes, of whom 84.5% (802 of 949) were African American	Alabama	Nonmydriatic camera with autofocus (model AFC-230; Nidek Inc)	Cohort	Non gradable were instructed to receive follow-up in 3 month	No DR: Mild NPDR: Moderate NPDR: Severe NPDR: Proliferative DR: Macular Edema (CME, DME): Panretinal photocoagulation (PRP):	Most participants (71.7% [680 of 949]) did not have any type of health insurance.	15% (142 of 949)	Of the 112 patients who received a referral for prompt and urgent evaluation (within 1 week) by an ophthalmologist, 20 actually received the care. A total of 158 patients had other ocular findings yet no DR or background DR or a history of photocoagulation treatment. These patients were recommended to seek care within the next 3 months, and 22.2% (35 of 158) received it. For the 537 patients who …	49.1% (466 of 949) of the patients received an examination within 2 years after their screening visit, and 50.9% (483 of 949	Not reported	Only one-third of participants adhered to interval recommendations for follow-up eye appointments, even though cost and accessibility were minimized as barriers to care. DR screening programs are not likely to meet their public health goals without incorporation of eye health education initiatives successfully promoting adherence to recommended comprehensive eye care for preventing vision loss.
https://www.dropbox.com/scl/fi/27ybplm61rqdaiw3pxx7d/2017-Evaluation-of-Diabetic-Retinal-Screening-and-Factors-for-Ophthalmology-Referral-in-a-Telemedicine-Network.pdf?rlkey=3qh7lkapkovu3dy19aqq96w9n&dl=0	https://pubmed.ncbi.nlm.nih.gov/28520833/	Pooja D. Jani, et al	28520833	2014-2015	1	To evaluate telemedicine retinal screenings for patients with type 1 or 2 diabetes and identify factors for ophthalmology referral in the North Carolina Diabetic Retinopathy Telemedicine Network.	1787 patients	North Carolina	An automated tabletop digital nonmydriatic fundus camera (Centervue Digital Retinography System; Centervue) to capture a single 45° macula-centered image in both eyes; all other clinics used manual tabletop cameras (VisuCam Pro NM; Carl Zeiss Meditec AG). Most patients did not require pupillary dilation.	Cross- sectional	Were referred to an ophthalmologist in the patient’s local community who had committed to treating and managing patients in our network.	No DR: 1323 patients (79.7%) Mild NPDR/ Moderate DR: 183 patients (11.0%) (NO REFERRAL) Severe NPDR, Proliferative and DME: 155 patients (9.3%) (REFERRED) Severe NPDR: Proliferative DR: Macular Edema (CME, DME): Panretinal photocoagulation (PRP):		77 of 1661 ungradable images (4.6%).	155 patients (9.3%)	93 referred patients (60.0%) completed an ophthalmology referral visit within the study period.	Not reported	Telemedicine screening can increase rates of surveillance, reduce socioeconomic disparities, and increase access to care, ultimately preventing vision-threatening DR and improving visual outcomes and quality of life for patients with diabetes.
https://www.dropbox.com/scl/fi/m70d4qfnmur6xjm3miggz/2020-Adherence-to-ophth-refer-tratm-and-follow-up-after-DR-scren-in-the-primary-care-set.pdf?rlkey=p6p4u6o447rpu1zlqq2u3muds&dl=0	https://pubmed.ncbi.nlm.nih.gov/32576560/	George Bresnick et al	32576560	2012-2017	5	Examined the extent of patients’ adherence to postscreening recommendations.	6046 total patients; 408 had VTDR and were included in the analysis (7%)	Riverside, California.	Not specified	Retrospective record review	Not stated	No DR: Mild NPDR: Moderate NPDR:210 51.5% Severe NPDR: 61 15.0% Proliferative DR: 137 33.6% Macular Edema (CME, DME): 331 81.1% Panretinal photocoagulation (PRP):		Not reported	22/408 (5%); 1 month, 358/408 (88%); 2–3 months, 23/408 (6%); and 6 months, 5/408 (1.2%).	70/147 (48%)	Not reported	A low proportion of patients recommended for referral, attended a first ophthalmology visit within the recommended time frame. Most patients who did attend an ophthalmology visit and were recommended for treatment, initiated that treatment, but a substantially smaller percent adhered completely to post-treatment follow-up. The majority of patients who failed to adhere to these recommendations wer…
https://www.dropbox.com/scl/fi/f6pddkq6p3w1saqp2kdcx/2023-Diabetic-retinopathy-screenings-in-West-Virginia-an-assessment-of-teleophthalmology-implementation.pdf?rlkey=jhx8dthvol8v0qz28ffraq10b&dl=0	https://www.ncbi.nlm.nih.gov/pmc/articles/PMC9999538/	Travis Schofield et al	36899342	2017-2019	2	To explore the concordance between image findings and subsequent comprehensive eye exams and explore the impact of age on image gradeability and patient distance from the West Virginia University (WVU) Eye Institute on follow-up.	5,512 fundus images attempted, we found that 4,267 (77.41%) were deemed gradable. 2,756 patients	West Virginia	The Volk Pictor (Volk Optical, Inc., Mentor, OH, USA) nonmydriatic cameras used by trained nurses and staff acquired 45-degree fundus images from patients at various primary care and endocrinology clinic settings.	Retrospective Chart Review	Not stated but quote " For the purpose of this study, we exclusively followed patients whose screening findings indicated suspicion for diabetic retinopathy of any severity in at least one eye."	No DR: 3,813 eyes (89.36%) Mild NPDR: 234 eyes (51.9%) Moderate NPDR: 161 eyes (35.7%) Severe NPDR: 38 eyes (8.4%) Proliferative DR: 18 eyes (4.0%) Macular Edema (CME, DME): Mild DME was described for 55 eyes (37.7%), moderate DME was described for 49 eyes (33.6%), and severe DME was described for 42 eyes (28.8%) Panretinal photocoagulation (PRP): not reported	-	1,245 eyes (22.59%) were deemed ungradable.	170 patients (6.16%)	152 of these patients followed up in clinic within 12 months of their screening or prior to receiving another nonmydriatic screening with their PCP	187 eyes (61.5%) with DR and 67 eyes (22%) with DME. The majority of eyes with confirmed DR had mild DR (82 eyes, or 43.9%). Fifty-four eyes (28.9%) were diagnosed with moderate DR, 21 eyes (11.2%) were diagnosed with severe DR, and 30 eyes (16.0%) were diagnosed with PDR. The presence of DME was found in 67 eyes (22%)	The statewide telemedicine program in WV identifies critical DR cases but faces suboptimal follow-up compliance, particularly in rural areas. Addressing these issues is crucial for enhancing DR/DME patient outcomes and preventing sight-threatening pathologies in at-risk diabetic patients.
	https://www.ncbi.nlm.nih.gov/pmc/articles/PMC7457718/	Peavey J, et al	32904606	2015-2016	1	To investigate the impact of socioeconomic disadvantage and diabetic retinopathy severity on follow-up for vision care among people with diabetes mellitus (DM) residing in rural Vermont and northern New York State.	500 patients	Vermont and northern New York State.		Retrospective chart review		No DR: 178 Mild NPDR: 25 Moderate NPDR:61 Severe NPDR:8 Proliferative DR: 59 Macular Edema (CME, DME): 55 Panretinal photocoagulation (PRP):	Sixty-eight [20.5%] patients had poor follow-up, defined as no ophthalmology visit within double the prescribed interval. Of these, 57 were not seen in follow-up by the end of study observation. Poor follow-up was greatest among socioeconomically disadvantaged patients, as defined by Medicaid enrollment (odds ratio [OR], 1.95; 95% CI, 1.07–3.56) in comparison to non-disadvantaged patients. Follow…					Medicaid insurance and better diabetic retinopathy status were associated with worse follow-up among our predominantly rural population of patients. Patients who did not follow-up within double the recommended interval were unlikely to follow-up at all. Interventions are needed to target those at highest risk for poor follow-up.
	https://pubmed.ncbi.nlm.nih.gov/33541295/	Benjamin J E, et al	33541295	2016-2017	1	to evaluate how often positive retinopathy screening exams resulted in a completed ophthalmology appointment among Temple University Hospital (TUH) patients, a predominantly African American, Hispanic and underserved population in northern Philadelphia.	689 patients (1377 eyes )	Philadelphia	Canon © CR-2 AF Digital Non-Mydriatic Fundus Camera (Canon Inc., Tokyo, Japan).	Retrospective chart review	Presumably reffered for consultation	No DR: 343 (49.8%) Mild NPDR: 48 (68.6%) Moderate NPDR: 9 (12.9%) Severe NPDR: 11 (15.7%) Proliferative DR: 2 (2.9%) Macular Edema (CME, DME): DME: Panretinal photocoagulation (PRP):	(9.7%) of 689 patients were suspected to have another ophthalmic condition glaucoma, hypertensive retinopathy such as vascular tortuosity, and macular or peripheral drusen.	449 images (32.6%) were unable to be assessed	357 (51.8%)	60(16.8%) of the 357 referral made an apointment but only 33 (55.0%) patients showed to the appointment	Not reported	Mere identification of referral-warranted diabetic retinopathy and other ophthalmic conditions is not enough. A successful telemedicine screening program must close the communication gap between screening and diagnosis by reviewer to provide timely follow-up by eye care specialists.
	https://pubmed.ncbi.nlm.nih.gov/32209344/	Suresh R, et al	32209344	2012-2017	5	To determine the proportion of patients with proliferative diabetic retinopathy (PDR) who were counted as loss to follow-up (LTFU) patients and to investigate predictive factors.	4,423 patients	Houston	Two definitions of LTFU were used. Complete LTFU referred to the population who never returned to care within the study period. Interval LTFU referred to the population who did not adhere to clinical recommendations and missed scheduled appointments, resulting in intervals longer than 6 months or 1 year between 2 appointments.	Retrospective cohort study		Not Reported	Among 4,423 patients with PDR, 2,407 (54.4%) and 2,320 (52.4%) were complete LTFU at 6 months and 1 year, respectively; 782 (17.7%) and 468 (10.6%) patients were interval LTFU for 6 months and 1 year, respectively. Age and average gross income were not found to be significant predictors of interval LTFU. Compared to self-pay, government and private insurance patients were more likely to be interv…	Not Reported	Not Reported	Not Reported	Not Reported	The identified complete LTFU rates were notably high and warrant further study. More than 1 of 6 patients were interval LTFU for at least 6 months, and 1 of 10 patients was interval LTFU for more than 1 year. Insurance status was significant in determining interval LTFU status. Consistent with other analyses, these results indicate that compliance with clinical appointments among patients with PD…

## Sheet: Other
Link article Dropbox	Pubmed Link	Study	PMID	Study Type	What years were analyzed	Number of years analyzed	Aim	Population Evaluated	City/State	Method of imaging	Research method (case series, case-control, cross-sectional, etc.)	The course of action with non-gradable/indeterminate images	Diabetic retinopathy rates (include degrees of severity, number of people and percentage)	Other findings (include number of people and percentage)	Nongradable images (include number of people and percentage)	Referral Rate	Follow Up Rate	if followed-up, what were the findings if the exams were nongradable initially	Main Contribution
https://www.dropbox.com/scl/fi/x6q79n9srj872vqsvd3w4/2009-EyePACS-An-Adaptable-Telemedicine-System-for-Diabetic-Retinopathy-Screening.pdf?rlkey=a83l58nuk4wm0sr5m493fcooo&dl=0	https://www.ncbi.nlm.nih.gov/pmc/articles/PMC2769884/	Cuadros, J Et Al	20144289	Program Description	2005-2006	2	Prove EyePACS as a license-free Web-based DRS system designed to simplify the image capture, transmission, and review process	3562 cases	California	standard digital retinal cameras. Images are then interpreted by certified EyePACS reviewers or local eye care providers	cross-sectional	Repeat imaging (possibly with pupillary dilation) or referral to an ophthalmologist	Not Reported	Not Reported	Not Reported	8.21% for sight-threatening retinopathy and 7.83% for other conditions (e.g., cataracts and glaucoma).	Not reported	Not reported	Ophidat have allowed primary care providers to adopt retinopathy screening with minimal effort and resources.
https://www.dropbox.com/scl/fi/1p69c0aaplihlu40zhc1e/2022-Colocating-Teleophthalmology-Within-Primary-Care-Settings-to-Improve-Access-to-Diabetic-Retinopathy-Screening-Retrospective-Descriptive-Evaluation.pdf?rlkey=px224mw5vj8cg1fbvdn81jmrc&dl=0	https://pubmed.ncbi.nlm.nih.gov/36287608/	Tiffany Wandy et al	36287608	Cost effectiveness	2017-2018	1	To examine whether a telemedicine platform can be used as a cost-effective way to increase diabetic retinopathy screening rates in the primary care setting.	1213 patients	Baltimore	TopCon IRIS cameras and one handheld, mobile Volk IRIS camera at 3 primary care practices.	Cost analysis	Not stated	No DR: Mild NPDR: Moderate NPDR: Severe NPDR: Proliferative DR: Macular Edema (CME, DME): Panretinal photocoagulation (PRP):	Some level of DR 17,1% (207) Inminent vision loss 10.1% (123 patients)		0.101	Not reported		Telemedicine platform can be used to improve diabetic retinopathy screening rates in the primary care setting within a large health care system in a cost-effective way that allows for the cost of the equipment to be recouped through billing within a maximum of 2 years.
https://www.dropbox.com/scl/fi/rj3gh5df8y4urwokxw0dh/2021-Evaluation-of-multi-level-barriers-and-facilitators-in-a-large-diabetic-retinopathy-screening-program-in-federally-qualified-health-centers-a-qualitative-study.pdf?rlkey=py6a6y5jpfvyzlpgh0qqk2oe4&dl=0	https://pubmed.ncbi.nlm.nih.gov/34022946/	Ana Bastos de Carvalho et al	34022946	Barriers identification in Telemedicine	2018-2019	1	To identify and evaluate multi-level perceived determinants of TDRS in Federally Qualified Health Centers (FQHCs), to inform the development of targeted implementation strategies.	22 key informant interviews	Kentucky	Telemedicine DR screening (TDRS) Consolidated Framework for Implementation Research (CFIR).	interview qualitative study on multilebel barriers for screening		No DR: Mild NPDR: Moderate NPDR: Severe NPDR: Proliferative DR: Macular Edema (CME, DME): Panretinal photocoagulation (PRP):	Not Reported	Not Reported	Not Reported	Not Reported	Not Reported	While patient attitudes and perceptions of TDRS are important, barriers and facilitators at the clinician, clinic, and systems levels must be addressed to improve its adoption and sustainment. Classification of emergent themes into CFIR domains and rating of constructs distinguishing high- and low-performing sites provided an actionable organization of results that will facilitate the development…
https://www.dropbox.com/scl/fi/6a4muwdocuv7x2lksz1uo/2018-Implementation-of-a-diabetic-retinopathy-referral-network-Peru.pdf?rlkey=ebm3rovb1abuebta6nxpov0w1&dl=0	https://pubmed.ncbi.nlm.nih.gov/30455515/	Omar Salamanca et al	30455515	Program description	2014-2017	3	To describe the implementation of a diabetic retinopathy referral network incorporating all levels of health care in La Libertad region, Peru.	11 849 patients	Peru	Three non-mydriatic retinal cameras (Topcon TRC-NW8, Topcon Medical Systems, Inc., Oakland, United States of America)	Cohort		No DR: Mild NPDR: Moderate NPDR: Severe NPDR: Proliferative DR: Macular Edema (CME, DME): Panretinal photocoagulation (PRP): 508 PAtients	2922 patients (24.7%) some level of DR	0.03		Not reported	Not reported	Effective and timely treatment for diabetic retinopathy is possible when patient education, screening and care are fully integrated into the general health-care system across primary-, secondary- and tertiary-level facilities. This requires the integration of professionals at all levels and all relevant specialties.
https://www.dropbox.com/scl/fi/tvr9c0f1ngxo6bav9o7u3/2021-Barriers-to-Follow-Up-Retinal-Care-During-the-COVID-19-Pandemic-A-Survey-Study.pdf?rlkey=wiwfh2oyiiauzz61p1zctws67&dl=0	https://pubmed.ncbi.nlm.nih.gov/34661462/	Charlotte N. et al	34661462	Barriers identification in Telemedicine	2020	2 month	To characterize patient-identified barriers to care in those non-compliant with retina appointments during the coronavirus disease 2019 (COVID-19) pandemic.	1,345 patients were invited to complete a 14-question survey.	Philadelphia, Pennsylvania				No DR: Mild NPDR: Moderate NPDR: Severe NPDR: Proliferative DR: Macular Edema (CME, DME): Panretinal photocoagulation (PRP):						This survey study suggests fear of COVID-19 is a prominent new barrier to retinal care. Identifying those at risk for loss to follow-up can guide practices as the pandemic continues.
https://www.dropbox.com/scl/fi/2fhggbx5kdw0rpz7zihdc/2022-Impact-of-Artificial-Intelligence-Assessment-of-Diabetic-Retinopathy-on-Referral-Service-Uptake-in-a-Low-Resource-Setting-The-RAIDERS-Randomized-Trial.pdf?rlkey=9lialyaip82z0rflyur6jj75c&dl=0	https://pubmed.ncbi.nlm.nih.gov/36531575/	Wanjiku Mathenge et al	36531575	AI comparison	2021	4 month	To determine if artificial intelligence (AI)-supported diabetic retinopathy (DR) screening improved referral uptake in Rwanda.	823 clinic patients who met inclusion criteria, 275 participants (33.4%) showed positive findings for referable DR based on AI screening and were randomized for inclusion in the trial.Eligible participants were assigned randomly (1:1) to immediate feedback of AI grading (intervention) or communication of referral advice after human grading was completed 3 to 5 days after the initial screening (co…	Rwanda		Cohort	Not stated	No DR: Mild NPDR: Moderate NPDR: Severe NPDR: Proliferative DR: Macular Edema (CME, DME): Panretinal photocoagulation (PRP):						Immediate feedback on referral status based on AI-supported screening was associated with statistically significantly higher referral adherence compared with delayed communications of results from human graders. These results provide evidence for an important benefit of AI screening in promoting adherence to prescribed treatment for diabetic eye care in sub-Saharan Africa.
https://www.dropbox.com/scl/fi/zzj1wk4sltitvd1qp1un3/2021-A-15-month-exper-with-a-primary-care-based-telemed-screen-program-for-DR.pdf?rlkey=dojdxr4n0e2hphz77b6aqs96k&dl=0	https://pubmed.ncbi.nlm.nih.gov/33541295/	James E. Benjamin et al	33541295	Cost effectiveness	2016-2017	1	The goal of the diabetic telemedicine project at Temple University Hospital is to improve cost-effective access to appropriate retinal care to those in need of close monitoring and/or treatment.	(689) digital retinal screening exams on 1377 eyes of diabetic patients			Retrospective chart review		No DR: 755, 54.8% Mild NPDR: Moderate NPDR: Severe NPDR: Proliferative DR: Macular Edema (CME, DME): Panretinal photocoagulation (PRP):			357 (51.8%)
https://www.dropbox.com/scl/fi/5hf503r3rf7c9dcv8u65i/2020-DR-Screen-with-Automated-Retinal-Image-Analysis-in-a-Primary-Care-Setting-Improves-Adherence-to-Ophthalmic-Care.pdf?rlkey=l8yy3msiahonl1ai86g9bo3bu&dl=0	https://pubmed.ncbi.nlm.nih.gov/32562885/	James Liu, et al	32562885	AI comparison	2018	6 month	Hypothesized that artificial intelligence-assisted non-mydriatic point-of-care screening administered during primary care visits would increase the adherence to recommendations for follow-up eye care in patients with diabetes.	180 patients	Saint Louis, MO	non-mydriatic fundus photographs taken with a CR-2 retinal camera (Canon U.S.A, Inc., Melville, NY).	Prospective cohort	Patients with inconclusive screening results were also referred to the ophthalmology clinic and advised to attend an appointment within 3 months.	No DR: Mild NPDR: Moderate NPDR: Severe NPDR: Proliferative DR: Macular Edema (CME, DME): Panretinal photocoagulation (PRP):	15 (8.3%) had a positive screening result for referable diabetic eye disease, 24 (13.3%) had a positive screening result for vision-threatening diabetic eye disease, 88 participants (48.9%) had a negative screening result, 9 cases of grade 1-2 hypertensive retinopathy, 2 cases with age-related macular degeneration, 7 who were glaucoma suspects, and 1 with non-specific chorioretinal scarring	53 (29.4%) had an inconclusive screening result as determined by the software.	39(21,6%)	51 patients out of 92 total patients referred by ARIAS (55.4%) had attended an eye care visit.	In subgroup analyses, patients who received a screening result of vision threatening DR had similar rates of attendance at subsequent eye clinic visits as those with referable diabetic eye disease or an inconclusive screening result (at 12 months: 58.3%, 46.7%, and 56.6%, respectively, P = 0.75, Chi-square).	Automated screening for DR can be effectively implemented in the primary care setting, lead to improved access to ophthalmic care as well as eliminate unnecessary referrals and reduce the burden on the healthcare system. ARIAS programs may also lead to clinically and statistically significant changes in patient adherence, particularly in vulnerable patients who are at higher risk for DR.
https://www.dropbox.com/scl/fi/c6oswkvpvx6djw35yztqk/2015-Telemedicine-for-detecting-DR-a-systematic-review-and-meta-analysis.pdf?rlkey=b44r2y6icvx57sbn868eaewpe&dl=0	https://pubmed.ncbi.nlm.nih.gov/25563767/	Shi, L., et al.	25563767	Accuarcy	2013-2014	Metanalysis	To determine the diagnostic accuracy of telemedicine in various clinical levels of diabetic retinopathy (DR) and diabetic macular oedema (DME).	1960 participants Twenty studies with a total of 1960 participants were included, 19 in English and one in German.		Different cameras n the studies	Metanalysis	The ungradable slides were excluded, but the ungradable digital images were included in the analysis.16 29 This reduced the sensitivity of telemedicine.	No DR: Mild NPDR: Moderate NPDR: Severe NPDR: Proliferative DR: Macular Edema (CME, DME): Panretinal photocoagulation (PRP):	Pooled sensitivity of telemedicine exceeded 80% in detecting the absence of DR, low- or high-risk proliferative diabetic retinopathy (PDR), it exceeded 70% in detecting mild or moderate non-proliferative diabetic retinopathy (NPDR), DME and clinically significant macular oedema (CSME) and was 53% (95% CI 45% to 62%) in detecting severe NPDR. Pooled specificity of telemedicine exceeded 90%, except…	Not reported	Not reported	Not reported		The diagnostic accuracy of telemedicine using digital imaging in DR is overall high. The high sensitivity of its detection of any clinical level of DR indicates that telemedicine can be used widely for DR screening. Telemedicine based on digital imaging techniques that incorporate mydriasis and a wide (100–200°) field is the best choice for detecting the absence of DR and mild NPDR.
https://www.dropbox.com/scl/fi/jx0womwu47ysz1bn6h8sd/2015-Telemedicine-and-Diabetic-Retinopathy-Review-of-Published-Screening-Programs.pdf?rlkey=uu69wcj14bve8xmn89pgjece8&dl=0	https://pubmed.ncbi.nlm.nih.gov/27430019/	Tozer, K., et al	27430019	Program Description	2000-2014		To provide a narrative review of large DR telemedicine screening programs.				Narrative review		No DR: Mild NPDR: Moderate NPDR: Severe NPDR: Proliferative DR: Macular Edema (CME, DME): Panretinal photocoagulation (PRP):	Seven programs from the US and abroad were identified and included in the review. Three programs were Category 1 programs (Ophdiat, EyePacs, and Digiscope), two were Category 2 programs (Eye Check, NHS Diabetic Eye Screening Program), and two were Category 3 programs (Joslin Vision Network, Alberta Screening Program). No program was identified that claimed category 4 status. Programs ranged from …					Telemedicine programs have been clinically validated and successfully implemented across the globe. They can provide a high-level of clinical accuracy for screening for DR while improving patient access in a cost-effective and scalable manner.
	https://pubmed.ncbi.nlm.nih.gov/27434895/	Toy, B.C., et al	27434895	Fundus photography comparison	2008-2012	4	To compare nonmydriatic fundus photography (nFP) screening for diabetic retinopathy (DR) with clinical dilated fundus examination (DFE) in a safety-net setting.	6,911 patients		A subset of 1,521 patients underwent DFE, and clinical DR grade was compared with nFP DR grade.	Retrospective cohort	Non stated	No DR: Any DR: 17% nFP Moderate NPDR or worse:5% Severe NPDR: Proliferative DR: Macular Edema (CME, DME): Panretinal photocoagulation (PRP):		0.13	17% patientes with any DR on the screen were referred	Not reported		The authors' study found 17% of patients screened with nFP had referral-warranted DR. These results demonstrate a use-case of telemedicine to screen large numbers of patients in a safety-net setting, but they also highlight the need for adequate specialty resources to care for referred patients.
https://www.dropbox.com/scl/fi/ddml3o5llqjkmi4mcfleq/2013-Evaluation-of-telemedicine-for-screening-of-diabetic-retinopathy-in-the-Veterans-Health-Administration.pdf?rlkey=7vbmni5nozy8r7v41buop7caj&dl=0	https://pubmed.ncbi.nlm.nih.gov/24084501/	Kirkizlar, E., et al	24084501	Cost effectiveness	2013	8	To explore the cost-effectiveness of telemedicine for the screening of diabetic retinopathy (DR) and identify changes within the demographics of a patient population after telemedicine implementation.	900 patients	Veterans Affairs Clinics	Not reported	Retrospective Chart Review	Not reported	No DR: Mild NPDR: Moderate NPDR: Severe NPDR: Proliferative DR: Macular Edema (CME, DME): Panretinal photocoagulation (PRP):	The results indicate that telemedicine screening is cost-effective for DR under most conditions. On average, it is cost-effective for patient populations of >3500, patients aged <80 years, and all racial groups. Observable trends were identified in the screening population since the implementation of telemedicine screening: the number of known DR cases has increased, the overall age of patients r…	Not reported	Not reported	Not reported	Not reported	The current teleretinal screening program is effective in terms of being cost-effective and increasing population reach. Future screening policies should give consideration to the age of patients receiving screenings and the system’s patient pool size because our results indicate it is not cost-effective to screen patients aged older than 80 years or in populations with <3500 patients
	https://pubmed.ncbi.nlm.nih.gov/19875660/	Holley D, et al	19875660	Barriers identification in Telemedicine	2008	1	To understand the barriers facing primary care providers (PCPs), including nurse practitioners (NPs) and physician assistants (PAs), in the current referral-to-eye-care process and to solicit suggestions from PCPs on how to improve the current referral system.	4 Focus Groups	Durham and Chapel Hill					The most frequently cited referral barriers included: (1) poor communication from eye care providers (ECPs), (2) patients' lack of finances/insurance coverage, and (3) difficulty in scheduling an eye care appointment. Suggestions made in all groups on ways to improve the current referral system included (1) implementing electronic medical records (EMRs), (2) receiving better communication/feedbac…					Better communication between PCPs and ECPs, further implementation of EMRs, and increasing eye screening in primary care clinics were common themes. Implementing specific suggestions, such as modernizing medical record systems, may help to increase eye care utilization among patients at high risk for advancing eye disease and vision loss.
	https://pubmed.ncbi.nlm.nih.gov/26656245/	Callinana et al	26656245	Improving Follow-up	2015	1	To Assessed the effectiveness of multiple interventions in improving follow-up adherence to recommended eye appointments.			Patients due for follow-up appointments were randomly assigned to usual care, automated intervention, or personal intervention. Automated-intervention patients and personal-intervention patients received a call one month prior to the recommended follow-up date, and a mailed appointment reminder letter. The call was automated for automated-intervention patients and personalized for personal-interv…				Patients in the personal-intervention group had greater adherence to follow-up recommendations (38%) than patients in the usual care group (28%) and the automated-intervention group (30%). Personal intervention significantly increased appointment scheduling (51%) over usual care (32%) and automated intervention (36%).					systems-level changes are needed to improve patient follow-up adherence in urban primary eye care settings.
	https://pubmed.ncbi.nlm.nih.gov/35128712/	Atkinson S et al	35128712	Program description	2018-2020	2	To determine eye screening coverage and adherence to national eye screening recommendations of a nurse-led retinal image-based model of diabetes education and eye screening in Indigenous primary care clinics.	203 patients	Australia	Indigenous Australians with diabetes at three regional Australian clinics were offered eye screening by a nurse-diabetes educator/retinal imager. At the main site the nurse recruited/scheduled participants, and at satellite sites local clinic staff did so. Visual acuity was tested and digital retinal images acquired and graded. Participants were offered rescreening at or before 12-months based on…				In total 203 adults with diabetes attending Indigenous primary care clinics were screened, with divergent results based on the recruitment methods. At the main clinic 135 of 172 eligible adults (79%) were screened. At the satellite sites, 15 of 85 (18%) and 21 of 77 (27%) diabetes patients were screened. Combined coverage 51%.					This novel nurse-led primary care iDEES model of retinal image-based diabetes education can improve the currently low Indigenous diabetes eye screening coverage in Australia. Importantly, the nurse-managed iDEES model of integrated diabetes care is readily adaptable to other settings and populations where access to and/or uptake of eye care is suboptimal.
	https://www.ncbi.nlm.nih.gov/pmc/articles/PMC4773976/	PAsquel F, et al	26719134	Cost effectiveness	2015	1	To present data from a systematic review of economic studies of DR screening and discuss potential relevance for LMICs.		US		systematic review			Telemedicine programs are more cost-effective in people who derive more benefit. For example, populations have more benefit when screened at a younger age, using insulin, higher HbA1c, faster HbA1c change rates, or with high transportation costs.					Gold standard DR screening involves mydriatic 7-field photography or clinical fundus examination. Screening methods vary based on instruments, mydriatic status, and personnel qualifications. Teleophthalmology improves access but has challenges related to cost, skill, and follow-up care.
	https://www.ncbi.nlm.nih.gov/pmc/articles/PMC4581972/	Ryan M, et al	26189190	Fundus photography comparison	2015		To compare smartphone fundus photography, nonmydriatic fundus photography, and 7-field mydriatic fundus photography for their abilities to detect and grade diabetic retinopathy (DR).	300	Chennai, India.		prospective, comparative study	Patients underwent photography by all 3 modalities, and photographs were evaluated by 2 retina specialists.		The sensitivity and specificity of smartphone fundus photography, compared with 7-field mydriatic fundus photography, for the detection of any DR were 50% (95% confidence interval [CI], 43–56) and 94% (95% CI, 92–97), respectively, and of nonmydriatic fundus photography were 81% (95% CI, 75–86) and 94% (95% CI, 92–96%), respectively. The sensitivity and specificity of smartphone fundus photograph…					Smartphone and nonmydriatic fundus photography are each able to detect DR and sight-threatening disease. However, the nonmydriatic camera is more sensitive at detecting DR than the smartphone. At this time, the benefits of the smartphone (connectivity, portability, and reduced cost) are not offset by the lack of sufficient sensitivity for detection of DR in most clinical circumstances.
	https://pubmed.ncbi.nlm.nih.gov/29074007/	Kanjee R, et al	29074007	Cost effectiveness	2007-2013	5	to evaluate the diabetic retinopathy (DR) tele-ophthalmology screening program in Manitoba to determine prevalence and incidence of DR, as well as to estimate the program's cost-effectiveness.	4676 patients	Manitoba			Focused ophthalmic histories were recorded and examinations were performed by trained nurses, including visual acuities, intraocular pressure, and mydriatic 7 standard field stereoscopic fundus photography. Images were evaluated by retinal specialists according to the Early Treatment of Diabetic Retinopathy Study criteria. DR prevalence and incidence were then calculated during the study period. …		The average prevalence of any DR in each year was 25.1%. The cumulative incidence of DR across 6 years was 17.1% (95% CI, 15.4%-18.7%). The average savings per tele-ophthalmology examination was $1007.					DR is highly prevalent among the studied population. Tele-ophthalmology provides a cost-effective means of monitoring patients as well as identifying new or treatable disease.
	https://pubmed.ncbi.nlm.nih.gov/28783458/	Kawaguchi A, et al	28783458	Fundus photography comparison	2017	1	To synthesize high-quality evidence to compare traditional in-person screening and tele-ophthalmology screening.				Metanalysis			Tele-ophthalmology had a 14% higher odds to detect disease than traditional examination; however, the result was not statistically significant (n = 2,012, odds ratio: 1.14, 95% confidence interval (CI): 0.52-2.53, p = 0.74). Meta-analysis results show that odds of having DR screening in the tele-ophthalmology group was 13.15 (95% CI: 8.01-21.61; p < 0.001) compared to the traditional screening pr…					The current evidence suggests that tele-ophthalmology for DR and age-related macular degeneration is as effective as in-person examination and potentially increases patient participation in screening.
	https://pubmed.ncbi.nlm.nih.gov/35396308/	Gajiwala et al	35396308	Fundus photography comparison	jan 2020-march 2020	1	To compare non-mydriatic fundus photography with indirect ophthalmoscopy for its utilisation as a feasible and logistically convenient screening modality for DR in an older age, rural, tribal population in Western India.	8340 patients	Tapi district of Gujarat, Western India	screened for DR using two methods: non-mydriatic fundus photography on the field by trained professionals, that were then graded by a retina specialist at the base hospital and indirect ophthalmoscopy by expert ophthalmologists in the field with masking of each other's findings for its utility and comparison.	cross-sectional		No retinopathy (R0) indirecto ophtalmoscopy 326 80.69 (76.50 to 84.43) fundus photography 297 73.51 (68.93 to 77.76) Background DR—mild (R1) 40 9.9 (7.17 to 13.24) 36 8.91 (6.32 to 12.12) Background DR—observable (R2) 18 4.45 (2.66 to 6.95) 10 2.47 (1.19 to 4.50) Background DR—referable (R3) 6 1.49 (0.55 to 3.20) 10 2.47 (1.19 to 4.50) Proliferative DR (R4) 2 0.49 (0.06 to 1.78) 2 0.49 (0.06 to 1…	The prevalence of DR, sight threatening DR and maculopathy using indirect ophthalmoscopy was found to be 12.1%, 2.1% and 6.6%, respectively. A fair agreement (κ=0.48 for DR and 0.59 for maculopathy) was observed between both the detection methods. The sensitivity and specificity of fundus photographic evaluation compared with indirect ophthalmoscopy were found to be 54.8% and 92.1% (for DR), 60.7…	Ungradable DR (R6) 12 2.97 (1.54 to 5.13) 49 12.13 (9.11 to 15.72)				Non-mydriatic fundus photography has the potential to identify DR (any retinopathy or maculopathy) in community settings in Indian population. Its utility as an affordable and logistically convenient cum practical modality is demonstrable. The sensitivity of this screening modality can be further increased by investing in better resolution cameras, capturing quality images and training and valida…
	https://pubmed.ncbi.nlm.nih.gov/28528076/	Bedard C et al	28528076	Fundus photography comparison	2017		to evaluate the validity of Non Midriatic retinal photos, as compared to the reference standard of seven standard stereoscopic 30 degree field photographs (7SF), for their use of detecting DR in community-dwelling adults.			English articles were identified through MEDLINE (1992-2016), EMBASE (1992-2016), Center for Disease Control and Prevention, Food and Drug Administration, Health Canada, and Google Scholar (1992-2016). Only studies that examined the validity of NM retinal photos, without pharmacological pupil dilation, as compared to 7SF, used in a community-dwelling adult population were included. Risk of bias w…	Systematic Review			Of the 368 articles identified in the search, 6 articles met eligibility requirements. Sensitivities ranged from 64 to 97.9% and specificities ranged from 65.6 to 98%. Studies that used multiple field images to detect DR in a younger population generally produced higher quality photos and more valid results.					The strongest validity indicators were reported in studies capturing multiple field images.
	https://www.ncbi.nlm.nih.gov/pmc/articles/PMC6934040/	Liu Y, et al	PMC6934040	Barriers identification in Telemedicine	2019		discuss opportunities to address key barriers to widespread implementation of teleophthalmology programs for diabetic eye screening in the United States (U.S.).						https://www.ncbi.nlm.nih.gov/pmc/articles/PMC6934040/table/T1/	Major barriers include financial concerns as well as limited utilization by providers, clinical staff, and patients. Possible interventions include increasingly affordable camera technology, demonstration of financially sustainable billing models, and engaging key stakeholders.					Further development of methods to sustain effective increases in diabetic eye screening rates using this technology is needed. In addition, the demonstration of cost-effectiveness in a variety of billing models should be investigated to facilitate widespread implementation of teleophthalmology in U.S. health systems.
	https://www.ncbi.nlm.nih.gov/pmc/articles/PMC7137317/	Avidor D, et al	32280309	Cost effectiveness	2020		to review the most recent published literature on economic evaluations of telemedicine in DR screening and summarize the evidence on the cost-effectiveness of this technology.			A systematic search of PubMed, Embase and Google Scholar for relevant articles published between January 2010 and January 2020.	systematic review		The United States, Singapore and two studies in Canada. Three studies were conducted in developing countries: India, Brazil and South Africa. The patient populations in all studies were diabetic patients over the age of 18, previously not screened for DR. All seven studies used a telemedicine program which included capturing a retinal image and subsequently transmitting it to an ocular imaging ce…	Although telemedicine requires initial and maintenance costs, it has the potential to provide significant cost savings by increasing patients’ working ability, increasing independent living ability, increasing quality of life and reducing travel costs.					Diabetic retinopathy telemedicine technology has the potential to provide significant cost savings, especially in low-income populations and rural patients with high transportation costs.
	https://pubmed.ncbi.nlm.nih.gov/33411671/	Begum T et al	33411671	Accuarcy	2017-2018	1	to assess the diagnostic accuracy of diabetic retinopathy screening done by non-ophthalmologists using 2 different digital fundus cameras and to assess the risk factors for the occurrence of diabetic retinopathy.	1455 patients	Bangladesh, India		validation study		A double-blinded diagnostic approach was used to test the accuracy of the diabetic retinopathy screening done by non-ophthalmologists against the gold standard diagnosis by ophthalmology-trained eye consultants. Retinal images were taken by using either a desk-based camera or a hand-held camera following pupil dilatation. Test accuracy was assessed using measures of sensitivity, specificity, and …						Digital fundus photography is an effective screening tool with acceptable diagnostic accuracy. Our findings suggest that diabetic retinopathy screening can be accurately performed by health care personnel other than eye consultants. People with more than 5 years of diabetes should receive priority in any community-level retinopathy screening program. In a country like Bangladesh where no diabetic…
	https://www.ncbi.nlm.nih.gov/pmc/articles/PMC6935335/	Alwazae M, et al	31897356	Barriers identification in Telemedicine	2019	1	to determine the level of adherence to DRS and to explore the factors possibly associated with poor adherence to regular screening among diabetics in Riyadh, Saudi Arabia.	404 patients	Riyadh, Saudi Arabia.		cross-sectional study		A validated, self-administered questionnaire was used for data collection that included five main sections: sociodemographic data, diabetic profile, assessment of knowledge about DR, attitude toward DRS, and barriers to DRS. Data were analyzed by SPSS, version 23 (IBM Corp., Armonk, NY); qualitative variables were described as percentages, and quantitative variables were described as means ± stan…						One-fifth of participants reported having DR. Half the participants had poor knowledge about DR, which formed a major barrier against regular screening. However, most participants had positive attitudes about DR screening. Therefore, intervention strategies to increase patients' awareness of DR might be the cornerstone of ensuring proper adherence to DRS.
https://www.dropbox.com/scl/fi/3ala5w24a6qh3orqbzvor/2022-Association-Between-High-Deductible-Health-Plans-and-Engagement-in-Routine-Medical-Care-for-Type-2-Diabetes-in-a-Privately-Insured-Population-A-Propensity-Score-Matched-Study.pdf?rlkey=s35gbso5c4wimcrybvjiq1oo3&dl=0	https://pubmed.ncbi.nlm.nih.gov/35290445/	wu et al	35290445	Cost effectiveness	2014-2016	2	To understand how higher out-of-pocket costs affect participation in provider visits, medication adherence, and routine monitoring by patients with type 2 diabetes with an HDHP High-Deductible Health Plans.	19379	Northern California		Retrospective cohort study	Not reported	No DR: Mild NPDR: Moderate NPDR: Severe NPDR: Proliferative DR: Macular Edema (CME, DME): Panretinal photocoagulation (PRP):	Not reported	Not reported	Not reported	Not reported	Not reported	in patients with type 2 diabetes, high-deductible plans can be a deterring factor in participating in diabetes care, including through lower rates of provider visits and lower rates of diabetes-related monitoring. HDHPs can have cost-free exemptions for some health care services, but this can be confusing for patients, and in our study, we identified decreased use of preventive services that were…
	https://www.ncbi.nlm.nih.gov/pmc/articles/PMC7031713/	Abdelmotaal H, et al	32089871	Improving Follow-up	2013-2018	5	This study determined the clinical impact and causes of loss to follow-up (LTFU) from the patients' perspective in individuals with proliferative diabetic retinopathy (PDR) who received panretinal photocoagulation (PRP) and/or intravitreal injections (IVIs) of antivascular endothelial growth factor (VEGF).	467 patients	Assiut, Egypt		Cohort			391 patients (83.7%) were followed up, and 76 patients (16.3%) were LTFU					LTFU threatens vision in PDR patients receiving PRP and/or IVIs of anti-VEGF. Possibly, patient-specific LTFU causes should be addressed before treatment in order to minimize the risk of LTFU.
	https://pubmed.ncbi.nlm.nih.gov/26098386/	Storey P, et al	26098386	Improving Follow-up	2007-2010	3	To evaluate the effect of written communication between an ophthalmologist and a primary care physician (PCP) on patient adherence to diabetic eye examination recommendations.	1968 patiets			retrospective cohort			Written communication from an ophthalmologist to a PCP was associated with increased adherence to follow-up eye examination recommendations (Odds Ratio: 1.49; 95% Confidence Interval: 1.16-1.92; P = 0.0018). Communication from a PCP to an ophthalmologist was also associated with increased adherence (Odds Ratio: 1.94; 95% Confidence Interval: 1.37-2.77; P = 0.0002). Multivariable analysis controll…					Patients with communication between ophthalmologists and PCPs are more likely to adhere to diabetic eye examinations.
